# Supplementary material for: Unlocking Fast Na+ Migration in F-Doped O3-Type Cathodes via First-Principles Calculations
Source: Nanomaterials (Basel). 2026 May 2;16(9):563. doi: 10.3390/nano16090563 (PMC13164706; doi:10.3390/nano16090563)
Supplement: Supplementary file 1 [file nanomaterials-16-00563-s001.zip]

Archive with 1 entries (1 files):
- nanomaterials-4256020-supplementary.pdf
